# Supplementary material for: Testing Equality of Multiple Population Means under Contaminated Normal Model Using the Density Power Divergence
Source: Entropy (Basel). 2022 Aug 25;24(9):1189. doi: 10.3390/e24091189 (PMC9497527; doi:10.3390/e24091189)
Supplement: Supplementary file 1 [file entropy-24-01189-s001.zip]

Archive with 1 entries (1 files):
- entropy-1864859-supplementary.pdf
